# Supplementary material for: Correlational Analysis of the Physicochemical Indexes, Volatile Flavor Components, and Microbial Communities of High-Temperature Daqu in the Northern Region of China
Source: Foods. 2023 Jan 9;12(2):326. doi: 10.3390/foods12020326 (PMC9857448; doi:10.3390/foods12020326)
Supplement: Supplementary file 1 [file foods-12-00326-s001.zip]

Archive with 1 entries (1 files):
- foods-2052328-supplementary.docx
